# Supplementary material for: Vitamins, Vegetables and Metal Elements Are Positively Associated with Breast Milk Oligosaccharide Composition among Mothers in Tianjin, China
Source: Nutrients. 2022 Oct 4;14(19):4131. doi: 10.3390/nu14194131 (PMC9570563; doi:10.3390/nu14194131)
Supplement: Supplementary file 1 [file nutrients-14-04131-s001.zip]

Archive with 4 entries (3 files):
- supplementary files/
- supplementary files/Table S1.xlsx
- supplementary files/Table S2.xlsx
- supplementary files/Table S3.xlsx
