# Supplementary material for: Vitamins, Vegetables and Metal Elements Are Positively Associated with Breast Milk Oligosaccharide Composition among Mothers in Tianjin, China
Source: Nutrients. 2022 Oct 4;14(19):4131. doi: 10.3390/nu14194131 (PMC9570563; doi:10.3390/nu14194131)
Supplement: Supplementary file 1 [file nutrients-14-04131-s001.zip › supplementary files/Table S1.xlsx]

## Sheet: dietse
	secretor n=291	non-secretor n=94	p.value.ttest
energy intake	2193.44 ( 1639.93 , 2645.98 )	2142.27 ( 1579.04 , 2696.57 )	0.595632
protein (%)	0.17 ( 0.15 , 0.18 )	0.18 ( 0.15 , 0.2 )	0.0194409
fat(%)	0.34 ( 0.29 , 0.4 )	0.38 ( 0.32 , 0.43 )	0.00148861
carbohydrate(%)	0.5 ( 0.43 , 0.57 )	0.45 ( 0.41 , 0.52 )	0.000118
animal protein(%)	248.77 ( 93.91 , 314.55 )	239.74 ( 90.31 , 359.81 )	0.734085
soy protein	122.19 ( 69.46 , 154.12 )	133.23 ( 82.15 , 173.93 )	0.277412
plant protein	5170.86 ( 1392.01 , 7891.08 )	4696.29 ( 1371.84 , 6999.77 )	0.367076
animal fat	502.52 ( 154.88 , 736.74 )	470.13 ( 159.28 , 681.62 )	0.485658
plant oil	5924.7 ( 1619.77 , 9014.26 )	5405.52 ( 1723.26 , 8603.08 )	0.350643
animal calcium	2767.89 ( 1409.55 , 3876.69 )	2545.13 ( 1026.94 , 3892.97 )	0.363327
milk calcium	1140.43 ( 552.86 , 1513.12 )	1180.83 ( 612.78 , 1603.51 )	0.696474
plant calcium	89634.48 ( 24598.62 , 134965.02 )	80775.18 ( 21066.66 , 126774.35 )	0.390162
meat ferrum	152.06 ( 72.36 , 203.72 )	143 ( 46.12 , 200.09 )	0.501235
other ferrum	3824.87 ( 1080.7 , 5510.59 )	3453.37 ( 1111.86 , 4752.47 )	0.363076
cereal	424.45 ( 258.93 , 542.86 )	350.85 ( 216.67 , 469.52 )	0.0019498
potato starch	93.26 ( 21.43 , 128.57 )	88.83 ( 21.43 , 139.29 )	0.734449
dried bean	110.44 ( 26.67 , 152.86 )	95.49 ( 5 , 144.29 )	0.358009
vegetable	517.34 ( 221.43 , 696.43 )	473.74 ( 146.19 , 644.52 )	0.385065
fungus	36.21 ( 6.43 , 45.93 )	40.07 ( 7.81 , 45 )	0.642569
fruit	171.89 ( 71.43 , 200 )	152.8 ( 57.14 , 200 )	0.209146
nut	18.27 ( 1.67 , 25 )	18.73 ( 0.83 , 28.57 )	0.877666
red meat	89.41 ( 42.86 , 114.29 )	104.23 ( 51.67 , 130 )	0.108632
white meat	20.91 ( 5 , 21.43 )	24.34 ( 7.14 , 26.79 )	0.395785
milk	224.89 ( 71.43 , 350 )	228.78 ( 42.86 , 350 )	0.862384
egg	68.91 ( 50 , 100 )	70.07 ( 50 , 100 )	0.836527
seafood	64.18 ( 20.43 , 75.94 )	77.56 ( 22.86 , 107.14 )	0.135636
cookie	15.3 ( 0 , 14.29 )	15.67 ( 0 , 28.57 )	0.916172
fast food	11.89 ( 0 , 14.29 )	14.99 ( 0 , 14.64 )	0.351753
beverage	12.01 ( 0 , 3.33 )	13.98 ( 0 , 3.33 )	0.639376
sweatmeat	5.97 ( 0 , 2.5 )	5.02 ( 0 , 4.17 )	0.545107
oil	18.97 ( 16 , 20 )	18.59 ( 15 , 20 )	0.355649
seasoning	8.24 ( 7 , 7.75 )	8.82 ( 7 , 7.42 )	0.443594
other	1.85 ( 0 , 0 )	4.48 ( 0 , 0 )	0.144682
supplement	2.69 ( 0 , 2 )	4.8 ( 0 , 2 )	0.469846
protein	92.85 ( 66.46 , 108.86 )	95.2 ( 64.39 , 122.52 )	0.619708
fat	83.07 ( 58.46 , 97.87 )	87.54 ( 61.37 , 104.51 )	0.299649
carbohydrate	276.07 ( 195.45 , 341.96 )	248.98 ( 161.74 , 339.75 )	0.0499765
fiber	16.82 ( 9.79 , 21.85 )	14.45 ( 8.04 , 20 )	0.0303986
cholesterol	668.49 ( 455.96 , 843.09 )	719.65 ( 525.67 , 878.57 )	0.220269
ash	20.58 ( 15.78 , 23.26 )	20.27 ( 15.25 , 23.27 )	0.697396
vitamin A	1920 ( 776.99 , 2488.39 )	1869.03 ( 674.28 , 2456.56 )	0.832964
total carotene	9149.43 ( 2601.88 , 12571.68 )	8957.42 ( 2268.21 , 12771.21 )	0.892165
retinol	364.46 ( 204.22 , 380.08 )	355.53 ( 228.83 , 417.93 )	0.774982
vitamin B1	1.34 ( 0.88 , 1.61 )	1.34 ( 0.82 , 1.7 )	0.980715
vitamin B2	1.62 ( 1.12 , 1.95 )	1.64 ( 1.09 , 2.01 )	0.866615
vitamin B3	19.92 ( 13.3 , 23.72 )	19.77 ( 13.74 , 26.37 )	0.888603
vitamin C	201.26 ( 93.46 , 270.36 )	186.47 ( 75.41 , 243.14 )	0.413798
vitamin E	31.94 ( 23.62 , 37.85 )	29.66 ( 19.85 , 33.57 )	0.175206
vitamin E alpha	10.01 ( 6.76 , 12.01 )	9.83 ( 7.1 , 10.89 )	0.727485
calcium	1586.04 ( 983.55 , 1889.86 )	1546.71 ( 930.88 , 1962.97 )	0.689061
phosphorus	2320.64 ( 1634.31 , 2798.33 )	2271.86 ( 1638.69 , 2725.09 )	0.67593
kalium	4627.26 ( 2827.9 , 5717.54 )	4562.68 ( 2954.19 , 5893.76 )	0.816679
natrium	7565.91 ( 6984.66 , 8221.88 )	7714.27 ( 6996.69 , 8374.83 )	0.332325
magnesium	772.63 ( 533.47 , 933.68 )	744.93 ( 513.57 , 893.88 )	0.517228
ferrum	90.01 ( 49.24 , 109.14 )	89.46 ( 47.13 , 124.08 )	0.93367
zinc	24.25 ( 17.22 , 29.09 )	24.51 ( 17.57 , 29.72 )	0.838892
selenium	103.28 ( 72.92 , 120.79 )	111.04 ( 67.22 , 134.73 )	0.194416
cuprum	7.64 ( 4.58 , 9.48 )	8.06 ( 4.31 , 10.04 )	0.484403
manganese	13.48 ( 8.86 , 16.76 )	12.76 ( 8.65 , 16.3 )	0.334481
beta carotene	2339.9 ( 721.65 , 2394.71 )	2033.33 ( 598.13 , 2234.04 )	0.346502
beta cryptoxanthin	131.98 ( 48.18 , 161.18 )	110.7 ( 32.97 , 137.39 )	0.221274
lycopene	4108.45 ( 1037.46 , 5267.14 )	3857.23 ( 735.43 , 5146 )	0.595727
lutein and zeaxanthin	3204.74 ( 1067.28 , 3256.21 )	2794.03 ( 851.11 , 3207.36 )	0.366003
alpha tocopherol	7.73 ( 5.57 , 8.87 )	8.33 ( 5.62 , 9.85 )	0.211235
beta tocopherol	0.13 ( 0.09 , 0.16 )	0.13 ( 0.09 , 0.15 )	0.620617
gamma tocopherol	5.75 ( 3.58 , 6.58 )	5.11 ( 3.29 , 6.4 )	0.105418
delta tocopherol	1.07 ( 0.24 , 1.53 )	0.82 ( 0.23 , 1.23 )	0.0780577
lactose	8.06 ( 0.42 , 12.76 )	7.84 ( 0.48 , 12.78 )	0.805765
galactose	0.02 ( 0 , 0 )	0.01 ( 0 , 0 )	0.0670512
total saturated fatty acids	31.82 ( 18.1 , 41.98 )	34.69 ( 19.14 , 43.91 )	0.214779
total monounsaturated fatty acids	39.58 ( 21.66 , 49.96 )	43.51 ( 24.54 , 55.11 )	0.179037
total polyunsaturated fatty acids	18.74 ( 14.36 , 21.58 )	19.24 ( 13.84 , 22.81 )	0.575692
C16:0 palmitic acid	18.48 ( 10.26 , 23.57 )	20.18 ( 11.04 , 25.64 )	0.220718
C18:1 total oleic acid	36.89 ( 20.57 , 47.73 )	40.16 ( 23.01 , 50.88 )	0.224279
C18:2 linoleic acid	0.15 ( 0.01 , 0.01 )	0.11 ( 0.01 , 0.01 )	0.620772
total 18:2 linoleic acid	15.66 ( 11.93 , 18.11 )	15.92 ( 11.19 , 18.36 )	0.728256
C18:3 total linoleic acid	1.24 ( 0.74 , 1.68 )	1.16 ( 0.58 , 1.63 )	0.363703
18:3 n-3 c	0.76 ( 0.28 , 1.2 )	0.71 ( 0.26 , 1.01 )	0.425831
EPA	0.43 ( 0.14 , 0.5 )	0.52 ( 0.16 , 0.63 )	0.139827
DHA	0.78 ( 0.27 , 0.91 )	0.94 ( 0.31 , 1.11 )	0.131677
total choline	383.59 ( 267.34 , 463.85 )	399.33 ( 270.49 , 480.02 )	0.487897
tryptophan	0.6 ( 0.35 , 0.74 )	0.66 ( 0.33 , 0.87 )	0.233389
