# Supplementary material for: Vitamins, Vegetables and Metal Elements Are Positively Associated with Breast Milk Oligosaccharide Composition among Mothers in Tianjin, China
Source: Nutrients. 2022 Oct 4;14(19):4131. doi: 10.3390/nu14194131 (PMC9570563; doi:10.3390/nu14194131)
Supplement: Supplementary file 1 [file nutrients-14-04131-s001.zip › supplementary files/Table S2.xlsx]

## Sheet: dietstage
	CM.diet n=100	TM.diet n=20	MM.diet n=93	M2.diet n=93	M3.diet n=79	p.value.kwtest
energy intake	1929.1 ( 1352.4 , 2429.53 )	2025.85 ( 1600.2 , 2403.45 )	2217.97 ( 1614.65 , 2740.51 )	2359.45 ( 1825.78 , 2720.63 )	2285.31 ( 1794.3 , 2677.15 )	2.63e-77
protein (%)	0.17 ( 0.15 , 0.18 )	0.17 ( 0.15 , 0.19 )	0.17 ( 0.15 , 0.19 )	0.18 ( 0.15 , 0.19 )	0.17 ( 0.15 , 0.19 )	3.27e-45
fat(%)	0.36 ( 0.31 , 0.42 )	0.35 ( 0.28 , 0.46 )	0.35 ( 0.28 , 0.41 )	0.35 ( 0.3 , 0.39 )	0.35 ( 0.29 , 0.41 )	5.35e-20
carbohydrate(%)	0.48 ( 0.42 , 0.54 )	0.49 ( 0.41 , 0.56 )	0.49 ( 0.42 , 0.58 )	0.49 ( 0.44 , 0.56 )	0.49 ( 0.43 , 0.56 )	3.03e-54
animal protein(%)	197.28 ( 87.39 , 234.61 )	266.84 ( 166.97 , 375.32 )	257.55 ( 90.31 , 302.23 )	281.19 ( 98.01 , 390.92 )	250.14 ( 82.83 , 346.45 )	2.35e-33
soy protein	113.84 ( 71.1 , 146.2 )	119.01 ( 81.08 , 159.57 )	135.23 ( 82.15 , 162.15 )	129.76 ( 71.22 , 170.04 )	122.44 ( 69.76 , 157.01 )	8.27e-31
plant protein	4378.85 ( 1195.73 , 6580.36 )	6163.33 ( 2861.35 , 9041.84 )	5289.9 ( 1326.33 , 7158.68 )	5651.87 ( 1430.37 , 8435.23 )	4651.08 ( 1575.5 , 7138.9 )	7.21e-64
animal fat	456.49 ( 144.99 , 639.5 )	561.67 ( 405.05 , 779.24 )	493.4 ( 151.31 , 675.29 )	531.12 ( 170.58 , 766.12 )	484.36 ( 159.27 , 788.58 )	4.01e-20
plant oil	5571.41 ( 1570.41 , 8562.2 )	7207.08 ( 4385.2 , 10331.62 )	5966.97 ( 1559.87 , 8636.16 )	6024.25 ( 1740.03 , 9713.48 )	5262.56 ( 1736.83 , 8768.94 )	9.67e-45
animal calcium	2548.54 ( 1546.5 , 3372.76 )	2919.89 ( 1661 , 3782.02 )	2611.83 ( 963.38 , 3875.11 )	3117.06 ( 1450.6 , 4492.91 )	2514.68 ( 1197.54 , 3493.78 )	0.527065
milk calcium	1082.93 ( 641.2 , 1414.48 )	1697.81 ( 768.22 , 2600.14 )	1190.1 ( 380.93 , 1518.93 )	1131.83 ( 543.93 , 1609.82 )	1071.84 ( 583.41 , 1327.9 )	0.18836
plant calcium	76089.85 ( 21935.56 , 113329.44 )	109014.31 ( 32888.76 , 143182.77 )	82228.29 ( 19014.46 , 134574.53 )	104746.96 ( 26608.27 , 171019.65 )	82259.9 ( 25639.6 , 126808.35 )	0.157948
meat ferrum	158.14 ( 83.13 , 203.74 )	152.33 ( 102.29 , 209.14 )	140.39 ( 45.53 , 190.28 )	163.64 ( 67.34 , 240.53 )	133.59 ( 58.64 , 187.14 )	0.100493
other ferrum	3625.17 ( 1366.94 , 4583.29 )	3812.59 ( 1096.57 , 5476.5 )	3381.11 ( 1004.08 , 4905.78 )	4434.71 ( 1134.36 , 7335.62 )	3443.21 ( 1025.91 , 5110.21 )	3.84e-16
cereal	342.01 ( 213.57 , 437.86 )	407.49 ( 250 , 537.5 )	404.89 ( 242.86 , 550 )	438.17 ( 295 , 535.71 )	452.42 ( 288.73 , 561.85 )	0.54323
potato starch	59.84 ( 21.43 , 85.71 )	73.13 ( 8.93 , 91.96 )	76.1 ( 14.29 , 125 )	125.54 ( 42.86 , 150 )	117.6 ( 50.89 , 150 )	0.0628145
dried bean	131.14 ( 28.45 , 174.29 )	45.45 ( 0 , 85.24 )	102.59 ( 20 , 154.29 )	112.02 ( 23.33 , 174.29 )	90.29 ( 18.63 , 119.29 )	0.320866
vegetable	313.27 ( 121.43 , 463.29 )	316.54 ( 175 , 360.71 )	460.84 ( 214.29 , 578.57 )	716.4 ( 376.79 , 884.52 )	606.79 ( 399 , 778.57 )	0.388971
fungus	45.51 ( 12.62 , 46.43 )	44.75 ( 1.79 , 38.04 )	30.33 ( 5 , 45.71 )	34.71 ( 6.83 , 46.79 )	35.55 ( 6.43 , 43.57 )	0.850095
fruit	187.32 ( 100 , 217.86 )	97.31 ( 21.43 , 178.57 )	152.8 ( 50 , 200 )	173.76 ( 100 , 203.33 )	168.78 ( 70.95 , 200 )	0.0353671
nut	19.47 ( 2.92 , 27.62 )	20.53 ( 0 , 39.29 )	15.89 ( 0.83 , 25 )	21.43 ( 1.79 , 28.33 )	15.83 ( 0.83 , 25 )	0.311903
red meat	63.92 ( 26.67 , 78.57 )	85.36 ( 39.29 , 114.29 )	100.62 ( 49.29 , 128.57 )	103.45 ( 56.67 , 125.6 )	110.64 ( 62.38 , 134.82 )	0.500973
white meat	14.79 ( 3.33 , 14.29 )	21.61 ( 0 , 35.71 )	22.31 ( 1.67 , 21.43 )	24.94 ( 7.14 , 21.43 )	26.17 ( 7.14 , 28.1 )	0.0126178
milk	241.54 ( 71.43 , 375 )	163.19 ( 5.83 , 292.86 )	197.7 ( 42.86 , 285.71 )	223.63 ( 84.52 , 321.43 )	257.58 ( 102.02 , 369.64 )	0.989308
egg	59.19 ( 50 , 87.5 )	113.87 ( 78.57 , 150 )	86.36 ( 50 , 100 )	62.77 ( 50 , 100 )	57.92 ( 50 , 58.57 )	0.223824
seafood	54.98 ( 19.64 , 63.39 )	47.81 ( 11.81 , 62.5 )	77.51 ( 20.43 , 95.71 )	75.44 ( 22.43 , 85.71 )	66.95 ( 27.98 , 97.14 )	0.00430198
yingyouershipin	0 ( 0 , 0 )	0 ( 0 , 0 )	0 ( 0 , 0 )	0 ( 0 , 0 )	0 ( 0 , 0 )	0.041524
cookie	16.09 ( 0 , 28.57 )	13.57 ( 0 , 7.14 )	21.35 ( 0 , 28.57 )	13.03 ( 0 , 14.29 )	10.71 ( 0 , 14.29 )	0.108852
fast food	15.48 ( 0 , 14.29 )	5.18 ( 0 , 0 )	10.93 ( 0 , 14.29 )	12.01 ( 0 , 14.29 )	13.74 ( 0 , 14.29 )	0.390153
beverage	14.21 ( 0 , 10.48 )	20 ( 0 , 0 )	12.54 ( 0 , 3.33 )	8.73 ( 0 , 0 )	12.79 ( 0 , 4.17 )	3.14e-09
liquor	0 ( 0 , 0 )	0 ( 0 , 0 )	0 ( 0 , 0 )	0 ( 0 , 0 )	0 ( 0 , 0 )	7.96e-82
sweatmeat	4.07 ( 0 , 0.83 )	2.86 ( 0 , 0 )	4.22 ( 0 , 0 )	9.72 ( 0 , 7.14 )	5.69 ( 0 , 6.67 )	7.1e-20
oil	19.6 ( 20 , 20 )	17.7 ( 15 , 20 )	18.31 ( 15 , 20 )	18.69 ( 15 , 20 )	19.15 ( 16 , 20 )	5.15e-19
seasoning	8.21 ( 7 , 7 )	6.52 ( 5 , 7 )	6.36 ( 5 , 7 )	8.63 ( 5 , 8.43 )	11.14 ( 7 , 12.71 )	3.27e-45
other	2.61 ( 0 , 0 )	0.71 ( 0 , 0 )	0.97 ( 0 , 0 )	3.11 ( 0 , 0 )	3.87 ( 0 , 0 )	5.35e-20
supplement	4.36 ( 0 , 2 )	1.01 ( 0 , 2 )	2.87 ( 0 , 2 )	4.29 ( 0 , 2 )	1.39 ( 0 , 1 )	3.03e-54
protein	79.02 ( 55.64 , 94.81 )	84.54 ( 63.74 , 101.74 )	96.93 ( 66.37 , 121.04 )	103 ( 80.73 , 122.52 )	98.49 ( 75.32 , 116.94 )	2.35e-33
fat	75.89 ( 55.55 , 91 )	77.41 ( 48.17 , 94.06 )	86.42 ( 56.57 , 104.05 )	89.96 ( 63.84 , 104.48 )	86.85 ( 68.87 , 101.15 )	7.21e-64
carbohydrate	238.11 ( 138.7 , 317.53 )	253.88 ( 194.13 , 325.64 )	269.95 ( 195.48 , 322.48 )	293.08 ( 220.29 , 356.78 )	284.69 ( 200.04 , 354.32 )	9.04e-42
fiber	13.61 ( 6.89 , 18.47 )	13.27 ( 7.37 , 20.23 )	15.08 ( 8.11 , 19.1 )	20.01 ( 11.33 , 25.43 )	17.28 ( 12.34 , 21.62 )	7.96e-82
cholesterol	564.62 ( 444.95 , 660.95 )	894.79 ( 658.72 , 1135.77 )	798.17 ( 467.07 , 922.35 )	670.39 ( 465.49 , 875.11 )	648.64 ( 490.44 , 789.2 )	5.15e-19
ash	18.7 ( 14.59 , 21.49 )	17.71 ( 14 , 20.64 )	19.57 ( 15.07 , 21.47 )	22.71 ( 17.52 , 25.24 )	22.01 ( 17.98 , 25.16 )	0.423408
vitamin A	1324.37 ( 548.5 , 2209.45 )	1354.33 ( 700.46 , 1699.35 )	1670.92 ( 756.2 , 2347.34 )	2662.67 ( 1314.51 , 2995.2 )	2175.46 ( 1064.84 , 2801.86 )	NaN
total carotene	6016.69 ( 1869.46 , 11846.77 )	4501.78 ( 1586.79 , 5712.29 )	7387.17 ( 2665.85 , 11270.14 )	13760.3 ( 5937.89 , 15059.64 )	10709.65 ( 4794.84 , 13768.76 )	1.07e-08
retinol	271.95 ( 201.23 , 322.87 )	585.55 ( 299.63 , 523.01 )	417.1 ( 211.94 , 426.49 )	348.76 ( 202.65 , 430.66 )	371.47 ( 215.73 , 413.96 )	0.00357511
vitamin B1	1.12 ( 0.73 , 1.44 )	1.25 ( 0.77 , 1.45 )	1.35 ( 0.92 , 1.57 )	1.52 ( 1.04 , 1.74 )	1.44 ( 1.01 , 1.66 )	0.000767596
vitamin B2	1.43 ( 0.98 , 1.72 )	1.42 ( 0.92 , 1.67 )	1.6 ( 1.03 , 1.88 )	1.84 ( 1.2 , 2.18 )	1.72 ( 1.3 , 2.13 )	NaN
vitamin B3	15.88 ( 9.96 , 20.12 )	17.54 ( 12.65 , 21.69 )	19.6 ( 13.25 , 23.42 )	22.81 ( 16.5 , 26.92 )	22.43 ( 16.64 , 27.42 )	0.192213
vitamin C	139.61 ( 51.87 , 204.47 )	126.23 ( 67.88 , 125.25 )	166.08 ( 82.47 , 205.96 )	275.15 ( 132.28 , 362.49 )	235.13 ( 137.81 , 301.97 )	0.398482
vitamin E	31.04 ( 22.93 , 37.04 )	30.86 ( 20.71 , 38.3 )	29.98 ( 20.12 , 33.67 )	33.65 ( 24.13 , 38.26 )	30.94 ( 23.1 , 39.13 )	0.722106
vitamin E alpha	8.83 ( 5.95 , 10.7 )	8.11 ( 5.4 , 9.95 )	8.89 ( 6.49 , 10.06 )	11.93 ( 7.63 , 13.3 )	10.84 ( 8.74 , 12.74 )	0.0733071
calcium	1421.87 ( 842.02 , 1835.96 )	1308.04 ( 879.91 , 1419.74 )	1502.93 ( 892.9 , 1799.37 )	1847.23 ( 1199.23 , 2371.88 )	1607.8 ( 1225.83 , 1977.89 )	0.761148
phosphorus	1948.37 ( 1308.53 , 2489 )	2163 ( 1623.44 , 2559.54 )	2344.86 ( 1611.31 , 2665.12 )	2566.08 ( 1891.57 , 3192.94 )	2456.29 ( 1849.92 , 2934.63 )	0.324884
kalium	4411.65 ( 2498.85 , 5777.49 )	3741.42 ( 2464.2 , 5205.83 )	4418 ( 2541.22 , 5437.88 )	5065.31 ( 3498.05 , 6385.67 )	4778.27 ( 3621.31 , 5952.7 )	0.69822
natrium	7992.93 ( 7105.9 , 8845.6 )	7252.84 ( 5929.83 , 7852.67 )	7183.14 ( 6347.51 , 7836.86 )	7629.14 ( 6827.85 , 8278.43 )	7657.32 ( 6883.34 , 8274.74 )	0.656448
magnesium	659.21 ( 426.9 , 838.61 )	605.99 ( 479.49 , 659.46 )	727.88 ( 499.6 , 878.41 )	910.46 ( 643.3 , 1030.23 )	815.82 ( 654.67 , 971.43 )	0.632621
ferrum	94.42 ( 36.82 , 147.09 )	70.21 ( 42.13 , 88.76 )	86.2 ( 47.13 , 105.58 )	97.08 ( 55.27 , 120.61 )	84.95 ( 62.16 , 102.31 )	0.172499
zinc	20.77 ( 14.76 , 26.52 )	20.75 ( 17.23 , 24.32 )	24.21 ( 17.13 , 28.65 )	27.39 ( 20.09 , 34.6 )	26.2 ( 20.16 , 30.48 )	0.490873
selenium	89.53 ( 56.35 , 109.65 )	98.2 ( 66.54 , 115.8 )	106.52 ( 69.88 , 123.47 )	115.17 ( 80.5 , 136.72 )	113.39 ( 77.33 , 137.74 )	0.357642
cuprum	6.69 ( 3.28 , 9.28 )	6.24 ( 3.99 , 8.23 )	7.56 ( 4.23 , 9.43 )	9.37 ( 5.85 , 11.15 )	7.74 ( 5.13 , 9.27 )	0.743199
manganese	12.11 ( 7.16 , 17.01 )	10.25 ( 6.48 , 13.44 )	12.72 ( 8.44 , 14.86 )	15.23 ( 10.69 , 18.31 )	14.02 ( 11.52 , 16.84 )	0.0026601
beta carotene	1668.16 ( 434.29 , 1668.58 )	2147.43 ( 640.18 , 2382.21 )	2190.73 ( 753.86 , 1994.26 )	3011.66 ( 975.86 , 2695.76 )	2258.94 ( 1087.82 , 2560.39 )	5.35e-06
beta cryptoxanthin	124.1 ( 49.9 , 126.86 )	97.78 ( 16.86 , 90.55 )	112.58 ( 32.14 , 160.14 )	144.63 ( 51.43 , 178.39 )	133.24 ( 61.07 , 170.71 )	0.0171158
lycopene	2909.19 ( 735.14 , 5146 )	3011 ( 275.93 , 4270.98 )	3931.61 ( 1015.36 , 5818.5 )	4421.03 ( 1382.57 , 5267.14 )	5445.64 ( 2187.68 , 7076.21 )	2.84e-15
lutein and zeaxanthin	2224.01 ( 734.45 , 2786.36 )	2387.53 ( 842.46 , 2546.27 )	2509 ( 1035.34 , 3321.41 )	4603.64 ( 1638.23 , 4960.4 )	3336.6 ( 1312.04 , 4473.5 )	0.0459155
alpha tocopherol	6.94 ( 4.96 , 7.6 )	6.31 ( 4.76 , 7.2 )	8.19 ( 5.44 , 9.85 )	8.75 ( 5.75 , 10.02 )	8.04 ( 6.17 , 9.51 )	0.0590193
beta tocopherol	0.13 ( 0.1 , 0.16 )	0.13 ( 0.09 , 0.15 )	0.13 ( 0.11 , 0.17 )	0.13 ( 0.09 , 0.17 )	0.12 ( 0.09 , 0.15 )	0.669895
gamma tocopherol	6.19 ( 3.61 , 6.61 )	6.45 ( 3.37 , 8.61 )	5.44 ( 3.36 , 6.65 )	5.53 ( 3.5 , 6.42 )	4.88 ( 3.39 , 6.08 )	1.24e-06
delta tocopherol	1.37 ( 0.27 , 1.62 )	1.44 ( 0.28 , 2.46 )	1.01 ( 0.25 , 1.55 )	0.8 ( 0.21 , 0.41 )	0.69 ( 0.22 , 0.55 )	0.106496
lactose	7.75 ( 0.32 , 12.69 )	7.5 ( 0.04 , 12.73 )	7.28 ( 0.32 , 12.71 )	8.27 ( 2.1 , 12.94 )	8.99 ( 1.83 , 12.94 )	0.0532605
galactose	0.01 ( 0 , 0 )	0 ( 0 , 0 )	0.01 ( 0 , 0 )	0.02 ( 0 , 0 )	0.02 ( 0 , 0 )	1.26e-05
total saturated fatty acids	27.84 ( 15.79 , 35.05 )	27.45 ( 8.76 , 42.11 )	34.07 ( 18.58 , 45.68 )	34.86 ( 19.88 , 44.94 )	35.13 ( 21.36 , 45.94 )	0.539945
total monounsaturated fatty acids	33.68 ( 19.74 , 42.21 )	35.19 ( 13.94 , 52.24 )	42.83 ( 25.41 , 53.76 )	43.76 ( 27.05 , 56.12 )	44.1 ( 26.05 , 56.61 )	NaN
total polyunsaturated fatty acids	17.71 ( 13.49 , 20.15 )	18.28 ( 13.42 , 23.36 )	19.88 ( 14.35 , 21.4 )	18.94 ( 14.44 , 22.41 )	19.16 ( 14.92 , 21.85 )	0.306047
C16:0 palmitic acid	15.98 ( 9.68 , 19.82 )	16.52 ( 5.48 , 25.15 )	20.07 ( 11.04 , 26.75 )	20.09 ( 11.43 , 25.57 )	20.39 ( 11.97 , 26.89 )	0.0615574
C18:1 total oleic acid	31.53 ( 19.05 , 39.23 )	32.67 ( 13.46 , 48.12 )	39.61 ( 23.68 , 50.2 )	40.92 ( 24.98 , 51.35 )	40.68 ( 24.51 , 52.56 )	0.408931
C18:2 linoleic acid	0.06 ( 0.01 , 0.01 )	0.07 ( 0.01 , 0.03 )	0.1 ( 0.01 , 0.01 )	0.35 ( 0.01 , 0.01 )	0.05 ( 0 , 0.01 )	NaN
total 18:2 linoleic acid	15.01 ( 11.29 , 17.48 )	15.54 ( 11.07 , 20.46 )	16.47 ( 12.27 , 18.1 )	15.51 ( 12.1 , 18.04 )	16.04 ( 12.87 , 18.3 )	1.85e-06
C18:3 total linoleic acid	1.16 ( 0.59 , 1.68 )	1.13 ( 0.64 , 1.48 )	1.17 ( 0.63 , 1.56 )	1.36 ( 0.79 , 1.81 )	1.2 ( 0.81 , 1.54 )	0.0072543
18:3 n-3 c	0.74 ( 0.2 , 1.31 )	0.77 ( 0.19 , 1.2 )	0.7 ( 0.21 , 0.98 )	0.83 ( 0.32 , 1.32 )	0.72 ( 0.32 , 1.08 )	3.08e-08
EPA	0.37 ( 0.13 , 0.38 )	0.31 ( 0.09 , 0.46 )	0.54 ( 0.11 , 0.66 )	0.5 ( 0.16 , 0.54 )	0.45 ( 0.16 , 0.6 )	0.0985377
DHA	0.67 ( 0.24 , 0.72 )	0.6 ( 0.22 , 0.85 )	0.96 ( 0.26 , 1.18 )	0.9 ( 0.3 , 1 )	0.79 ( 0.31 , 1.05 )	0.230007
total choline	328.37 ( 253.51 , 381.86 )	461.63 ( 291.09 , 534.71 )	441.85 ( 283.01 , 521.43 )	400.68 ( 268.4 , 499.6 )	363.76 ( 268.34 , 435.65 )	0.000105872
tryptophan	0.5 ( 0.29 , 0.58 )	0.45 ( 0.32 , 0.58 )	0.66 ( 0.34 , 0.78 )	0.7 ( 0.42 , 0.93 )	0.65 ( 0.37 , 0.8 )	0.0243961
