# Supplementary material for: Vitamins, Vegetables and Metal Elements Are Positively Associated with Breast Milk Oligosaccharide Composition among Mothers in Tianjin, China
Source: Nutrients. 2022 Oct 4;14(19):4131. doi: 10.3390/nu14194131 (PMC9570563; doi:10.3390/nu14194131)
Supplement: Supplementary file 1 [file nutrients-14-04131-s001.zip › supplementary files/Table S3.xlsx]

## Sheet: PCAanddiet
	RC2	RC4	RC1	RC11	RC3	RC5	RC6	RC8	RC7	RC10	RC12	RC13	RC9	communality
supplement	-0.086	-0.052	-0.132	-0.067	0.017	-0.024	-0.027	-0.032	-0.054	0.883	-0.193	-0.04	-0.069	0.861
vitamin B2	-0.075	0.03	0.12	0.261	0.061	-0.024	0.237	-0.057	0.295	0.782	0.082	0.013	-0.022	0.859
vitamin B1	-0.25	-0.01	0.05	0.223	-0.042	-0.089	0.076	-0.029	-0.156	0.667	0.295	0.082	-0.238	0.751
alpha tocopherol	0.064	0.03	0.137	0.244	0.678	0.008	0.113	0.041	-0.093	0.548	-0.109	-0.029	0.146	0.9
total choline	0.045	-0.022	0.011	0.097	0.274	-0.016	0.877	-0.017	0.042	0.244	-0.048	-0.027	0.093	0.93
fruit	-0.06	0.183	0.273	0.039	0.064	-0.141	-0.158	0.137	-0.066	0.218	-0.027	-0.036	0.245	0.295
vitamin C	-0.108	0.054	0.324	0.75	-0.078	0.023	-0.089	-0.082	-0.115	0.19	0.252	-0.003	0.235	0.871
lycopene	-0.1	0.021	0.166	0.33	0.094	0.014	-0.055	-0.034	-0.013	0.189	0.328	0.038	0.482	0.537
vitamin A	0.003	-0.058	0.234	0.781	-0.037	0.083	0.092	-0.07	0.126	0.155	0.046	0.022	-0.09	0.74
protein (%)	0	0.074	0.133	0.091	0.61	-0.02	0.279	0.106	0.081	0.144	0.156	0.505	-0.19	0.836
animal protein	0.097	0.757	-0.088	-0.08	0.024	-0.027	0.006	-0.017	-0.097	0.126	0.197	0.151	-0.263	0.754
total carotene	-0.001	-0.066	0.255	0.787	-0.036	0.093	-0.013	-0.052	0.111	0.107	0.043	0.011	-0.061	0.731
beta tocopherol	-0.022	0.002	0.118	0.124	0.18	0.768	-0.013	-0.023	0.005	0.1	0.001	-0.098	0.202	0.713
oil	0.099	-0.089	0.075	-0.203	0.01	0.502	-0.113	0.077	-0.01	0.097	0.075	-0.144	0.158	0.396
vegetable	-0.104	0.112	0.392	0.704	-0.04	0.067	-0.03	-0.073	-0.098	0.093	0.279	0.043	0.201	0.823
cookie	0.013	-0.022	0.023	-0.114	-0.028	0.185	-0.061	-0.104	-0.061	0.089	-0.538	0.074	0.134	0.388
white meat	0.093	-0.026	0.011	-0.056	0.017	0.02	0.087	-0.025	-0.083	0.077	0.12	0.574	-0.143	0.399
red meat	0.559	0.246	-0.155	-0.04	0.005	-0.087	0.049	-0.036	-0.148	0.072	0.379	0.261	-0.374	0.789
energy intake	-0.059	0.079	-0.01	-0.123	-0.04	-0.005	-0.028	-0.045	-0.044	0.06	0.062	0.05	-0.114	0.054
natrium	0.1	-0.056	0.529	-0.082	0.122	0.237	-0.059	0.061	0.07	0.057	0.187	-0.117	0.096	0.444
kalium	-0.023	0.127	0.866	0.213	0.118	-0.021	0.004	0.08	0.14	0.054	0.037	0.027	-0.067	0.862
soy protein	0.137	0.491	0.099	-0.153	0.463	-0.008	0.281	0.103	0.059	0.053	0.171	0.204	-0.249	0.736
phosphorus	-0.168	0.166	0.618	0.358	0.117	-0.003	0.273	-0.118	0.354	0.046	0.124	0.092	-0.07	0.824
tryptophan	0.087	0.016	0.112	0.038	0.745	0	0.106	0.034	0.116	0.043	0.089	0.425	0.045	0.795
calcium	-0.071	0.156	0.76	0.434	0.065	0.064	0.09	0.007	0.055	0.042	0.107	0.02	0.124	0.844
seasoning	0.046	-0.072	0.109	-0.034	0.078	0.105	-0.108	-0.085	0.042	0.031	0.407	0.022	0.084	0.232
milk	0.038	-0.003	0.079	-0.054	-0.006	-0.047	0.045	0.047	0.919	0.029	0.018	0.016	0.023	0.864
ash	-0.132	0.104	0.54	0.351	0.203	0.114	0.007	0.199	0.124	0.027	0.389	0.232	0.247	0.819
fiber	-0.286	0.15	0.323	0.601	-0.074	-0.047	-0.098	0.3	-0.132	0.024	0.215	-0.047	0.173	0.773
retinol	0.055	0.076	-0.075	0.014	0.011	-0.034	0.53	-0.081	0.098	0.022	0.049	0.065	-0.097	0.329
plant protein	0.049	0.943	-0.052	0.034	0.193	0.02	0.092	0.048	0.026	0.013	0.045	0.033	-0.07	0.953
fat(%)	0.766	0.017	-0.053	-0.067	0.022	0.118	0.124	0.423	0.132	0.012	0.056	0.123	0.08	0.845
vitamin E	-0.095	-0.029	0.311	0.154	0.018	0.434	-0.095	0.633	-0.02	0.009	-0.017	0.042	0.158	0.756
fungus	-0.011	0.127	0.447	-0.03	0.001	0.104	-0.066	0.011	-0.015	0.006	0.037	0.132	0.208	0.295
C18:2 linoleic acid	0.115	0.113	-0.063	0.257	0.029	0.038	-0.034	0.48	0.112	0.003	0.001	-0.05	-0.081	0.351
ferrum	-0.039	-0.038	0.903	-0.006	0.031	-0.053	-0.071	0.031	-0.017	0.003	-0.124	0.009	-0.048	0.846
meat ferrum	-0.011	0.733	0.54	-0.048	-0.024	-0.023	-0.06	-0.009	-0.088	-0.001	-0.083	-0.002	-0.091	0.859
beta carotene	0.065	0.255	-0.018	0.625	-0.009	0.033	-0.015	0.241	-0.109	-0.008	-0.077	-0.012	0.039	0.539
lactose	0.046	-0.022	0.097	0.053	-0.027	-0.017	0.115	0.023	0.889	-0.012	-0.014	0.013	-0.045	0.822
animal calcium	0.086	0.877	0.306	0.192	-0.005	0.035	0.006	0.013	-0.036	-0.014	-0.002	-0.046	0.047	0.914
cuprum	0.008	-0.001	0.461	0.167	0.095	-0.1	-0.143	0.074	-0.069	-0.014	-0.418	0.39	0.021	0.618
other ferrum	-0.007	0.849	0.368	0.124	0.024	0.018	-0.064	0.012	-0.015	-0.019	-0.138	-0.012	0.01	0.897
DHA	0.081	0.048	0.079	-0.089	0.967	0.02	0.077	0.002	-0.029	-0.019	-0.001	-0.033	-0.013	0.967
plant calcium	-0.012	0.904	0.165	0.234	0.038	0.073	0.057	0.027	0.049	-0.023	-0.032	-0.026	0.078	0.921
cholesterol	0.2	0.051	-0.063	-0.094	0.272	-0.007	0.898	0.003	0.037	-0.024	0.024	0.085	-0.007	0.946
vitamin E alpha	0.025	0.057	0.303	0.184	-0.046	-0.183	0.057	0.541	-0.129	-0.024	0.167	-0.058	0.186	0.544
EPA	0.077	0.045	0.084	-0.093	0.968	0.021	0.05	-0.007	-0.033	-0.028	0.006	-0.03	-0.013	0.967
plant oil	0.23	0.915	-0.101	0.026	0.005	0.051	0.026	0.153	0.034	-0.033	-0.03	-0.039	-0.02	0.933
milk calcium	0.009	0.657	-0.091	-0.073	0.116	-0.031	0.441	-0.065	0.362	-0.034	-0.015	-0.06	0.012	0.795
potato starch	-0.214	-0.031	0.147	0.298	-0.055	-0.048	0.042	-0.035	-0.232	-0.034	0.39	-0.088	0.251	0.443
selenium	0.033	0.111	0.271	0.147	0.393	-0.046	0.169	-0.126	0.435	-0.036	0.208	0.129	-0.21	0.604
gamma tocopherol	-0.054	0.047	-0.022	0.059	-0.02	0.968	0.009	0.031	-0.014	-0.036	-0.031	0.008	-0.014	0.95
zinc	-0.037	0.029	0.615	0.288	0.203	0.022	0.114	0.007	0.191	-0.037	-0.151	0.499	-0.143	0.848
seafood	0.087	0.079	0.077	-0.086	0.963	0.023	0.039	-0.001	0.002	-0.037	0.032	-0.013	-0.04	0.961
animal fat	0.368	0.851	-0.09	0.038	-0.016	0.037	-0.032	0.061	-0.044	-0.037	0.019	-0.059	-0.083	0.89
magnesium	-0.121	0.098	0.7	0.497	0.104	0.049	-0.028	0.072	0.068	-0.038	0.213	-0.012	-0.106	0.843
lutein and zeaxanthin	0.024	0.107	0.002	0.732	-0.05	0.005	0.019	0.286	0.051	-0.04	-0.137	-0.048	-0.124	0.673
egg	0.066	0.002	-0.059	-0.037	-0.042	0.006	0.95	0.008	-0.013	-0.04	-0.096	-0.079	0.061	0.935
beverage	0.23	-0.072	0.01	-0.091	-0.086	0.075	0.013	-0.086	0.136	-0.042	-0.024	0.232	0.342	0.279
beta cryptoxanthin	-0.159	-0.087	-0.085	0.143	0.075	-0.053	-0.077	-0.202	-0.123	-0.043	0.076	-0.111	0.326	0.257
nut	0.022	0	-0.031	0.026	-0.047	0.008	-0.101	0.856	0.057	-0.046	-0.102	0.045	0.029	0.766
dried bean	0.035	0.027	0.274	-0.153	0.106	0.054	0.019	0.415	-0.095	-0.047	0.054	-0.079	-0.176	0.339
delta tocopherol	-0.058	0.033	-0.027	-0.035	-0.051	0.943	-0.013	-0.025	-0.038	-0.051	-0.064	0.031	-0.002	0.908
galactose	0	0.109	-0.072	0.333	0.07	-0.096	-0.041	0.33	-0.082	-0.06	-0.254	0.104	-0.146	0.36
total 18:2 linoleic acid	0.846	0.052	0.038	-0.083	-0.02	0.347	0.005	-0.04	-0.141	-0.061	-0.105	-0.035	0.074	0.891
vitamin B3	-0.047	0.159	0.149	0.271	0.334	-0.053	0.014	-0.103	-0.278	-0.061	0.495	0.322	-0.259	0.745
C16:0 palmitic acid	0.963	0.129	-0.052	0.01	0.026	-0.028	0.056	-0.029	0.071	-0.064	-0.003	-0.02	-0.046	0.964
C18:1 total oleic acid	0.963	0.108	-0.049	0.028	0.052	-0.068	0.03	0.015	-0.005	-0.067	-0.013	-0.031	-0.059	0.96
total saturated fatty acids	0.952	0.122	-0.067	-0.016	0.009	-0.03	0.041	-0.028	0.135	-0.068	-0.01	-0.027	0.019	0.953
total monounsaturated fatty acids	0.963	0.093	-0.043	0.002	0.07	-0.076	0.036	-0.039	-0.016	-0.069	-0.004	-0.029	-0.06	0.961
carbohydrate(%)	-0.683	-0.027	0.023	0.06	-0.24	-0.097	-0.207	-0.388	-0.154	-0.074	-0.075	-0.313	-0.002	0.865
total polyunsaturated fatty acids	0.828	0.075	0.056	-0.069	0.226	0.374	0.043	-0.032	-0.126	-0.076	-0.089	-0.026	0.041	0.925
manganese	0.009	0.024	0.821	0.269	0.051	-0.036	-0.126	0.093	-0.027	-0.084	0.044	-0.124	-0.193	0.838
sweatmeat	-0.007	-0.088	-0.037	-0.049	-0.105	0.031	0.04	0.071	-0.049	-0.099	-0.026	-0.043	0.402	0.207
fast food	0.032	-0.115	-0.138	-0.06	0.006	0.075	-0.251	-0.023	-0.08	-0.107	-0.226	0.004	0.252	0.239
C18:3 total linoleic acid	0.329	0.111	0.068	0.242	-0.03	0.723	0.026	0.064	0.074	-0.109	-0.019	0.116	-0.121	0.758
other	-0.029	-0.027	-0.005	-0.03	0.124	-0.038	-0.125	0.025	0.113	-0.113	-0.198	0.65	0.164	0.55
18:3 n-3 c	0.337	0.084	-0.047	0.099	-0.052	0.726	0.024	0.037	-0.076	-0.156	0	0.097	-0.186	0.738
cereal	-0.474	-0.132	-0.129	-0.04	-0.083	-0.086	-0.041	-0.431	-0.08	-0.292	0.094	-0.297	-0.343	0.768
